# Supplementary material for: Development of SNAP-Tag Based Nanobodies as Secondary Antibody Mimics for Indirect Immunofluorescence Assays
Source: Cells. 2025 May 10;14(10):691. doi: 10.3390/cells14100691 (PMC12110209; doi:10.3390/cells14100691)
Supplement: Supplementary file 1 [file cells-14-00691-s001.zip]

Archive with 1 entries (1 files):
- cells-3513345-supplementary.pdf
